# Supplementary material for: Circulating Multiple Myeloma Cells (CMMCs) as Prognostic and Predictive Markers in Multiple Myeloma and Smouldering MM Patients
Source: Cancers (Basel). 2024 Aug 23;16(17):2929. doi: 10.3390/cancers16172929 (PMC11393854; doi:10.3390/cancers16172929)
Supplement: Supplementary file 1 [file cancers-16-02929-s001.zip]

Archive with 1 entries (1 files):
- cancers-3124078-supplementary.pdf
